# Supplementary material for: Cross-Sectional Survey of Horse Owners to Assess Their Knowledge and Use of Biosecurity Practices for Equine Infectious Diseases in the United States
Source: Animals (Basel). 2023 Nov 17;13(22):3550. doi: 10.3390/ani13223550 (PMC10668770; doi:10.3390/ani13223550)
Supplement: Supplementary file 1 [file animals-13-03550-s001.zip]

Archive with 1 entries (1 files):
- animals-2647222-supplementary.pdf
